# Supplementary material for: SELPLG Expression Was Potentially Correlated With Metastasis and Prognosis of Osteosarcoma
Source: Pathol Oncol Res. 2022 Jan 26;28:1610047. doi: 10.3389/pore.2022.1610047 (PMC8825369; doi:10.3389/pore.2022.1610047)
Supplement: Supplementary file 1 [file Table2.XLSX]

## Sheet: Sheet1
Table S2. The overlapped DEGs.
rank	overlap_gene	(no_meta)Vs(meta)LogFC	(High)Vs(Low)LogFC
1	ZNF488	1.97085	1.59585
2	TNFRSF21	1.07987	1.00665
3	RNF180	1.40666	1.47349
4	GPR141	1.20184	1.24899
5	TRABD2A	1.40224	1.29795
6	SELL	1.44062	2.34057
7	C9orf66	1.13274	1.58336
8	GJA5	1.45807	1.51238
9	LYPD6B	1.93428	1.37266
10	SLC30A10	-1.33717	-1.12417
11	C10orf71	-1.95928	-1.64297
12	PKIB	1.32368	1.92465
13	CYP39A1	1.55443	1.82394
14	CNR1	1.76057	1.41148
15	MEIS3	1.22161	1.10775
16	LINC02475	1.86376	1.7573
17	VNN1	1.3236	2.33764
18	GPR82	1.02413	1.02915
19	SEZ6L2	1.48512	1.15526
20	HRH2	1.25906	1.35012
21	ENPP5	1.51409	1.45471
22	PRKAG3	-1.57725	-1.01229
23	NUDT16P1	1.12573	1.28765
24	KIAA1211L	1.02762	1.39851
25	PLD4	1.08282	1.03277
26	PPFIA2	1.30474	1.41578
27	MDFI	1.00096	1.18581
28	SLC25A27	1.09638	1.23414
29	JAKMIP2	1.64997	1.50806
30	ST8SIA6	1.31924	1.00347
31	GAPT	1.24377	1.52607
32	ADAM23	1.59053	1.19591
33	FAM198B-AS1	1.02811	1.47948
34	ASTN1	1.64633	1.27865
35	TLR7	1.1255	1.89354
36	BMP3	1.46254	1.4218
37	HRASLS5	1.1617	1.20343
38	RBM20	1.14393	1.03075
39	ANKRD22	1.12174	1.49919
40	RFLNA	1.09297	1.45729
41	TOX2	1.05125	1.42977
42	PDPN	-1.30461	-1.05912
43	LINC01505	1.18749	1.84793
44	LOC284930	1.22021	1.0988
45	MAGEA11	1.90825	2.06377
46	SH3GL2	1.44712	3.03323
47	SULT1B1	1.24209	2.72168
48	SLC44A5	1.47275	1.84062
49	C5orf17	1.14164	1.0511
50	GZMA	1.18636	2.06103
51	CX3CR1	1.12709	1.33845
52	LINC01234	1.3497	1.19345
53	TDO2	1.26581	1.54028
54	SLC6A20	1.01808	1.61014
55	PLA2G5	1.05268	1.05294
56	SLC7A10	1.60592	1.45588
57	AGMO	1.17546	2.32917
58	FIBCD1	1.0587	1.49992
59	EPYC	1.80143	2.0544
60	OVAAL	1.00641	1.86113
61	TAC4	-1.09421	1.0494
62	ROBO2	1.17127	1.52163
