# Supplementary material for: SELPLG Expression Was Potentially Correlated With Metastasis and Prognosis of Osteosarcoma
Source: Pathol Oncol Res. 2022 Jan 26;28:1610047. doi: 10.3389/pore.2022.1610047 (PMC8825369; doi:10.3389/pore.2022.1610047)
Supplement: Supplementary file 2 [file Table3.XLSX]

## Sheet: GO
Table S3. Detailed enrichment results.
	ONTOLOGY	ID	Description	BgRatio	pvalue	geneID	Count
GO:0008038	BP	GO:0008038	neuron recognition	50/18866	0.000278544	TNFRSF21/CNR1/ROBO2	3
GO:0006865	BP	GO:0006865	amino acid transport	156/18866	0.000659499	PPFIA2/PDPN/SLC6A20/SLC7A10	4
GO:0003184	BP	GO:0003184	pulmonary valve morphogenesis	17/18866	0.000841307	GJA5/ROBO2	2
GO:0046485	BP	GO:0046485	ether lipid metabolic process	19/18866	0.00105439	PLA2G5/AGMO	2
GO:0007252	BP	GO:0007252	I-kappaB phosphorylation	20/18866	0.00116965	TLR7/CX3CR1	2
GO:0003177	BP	GO:0003177	pulmonary valve development	21/18866	0.00129067	GJA5/ROBO2	2
GO:0006662	BP	GO:0006662	glycerol ether metabolic process	21/18866	0.00129067	PLA2G5/AGMO	2
GO:0007413	BP	GO:0007413	axonal fasciculation	23/18866	0.00154992	TNFRSF21/CNR1	2
GO:0106030	BP	GO:0106030	neuron projection fasciculation	23/18866	0.00154992	TNFRSF21/CNR1	2
GO:0003333	BP	GO:0003333	amino acid transmembrane transport	92/18866	0.00165603	PDPN/SLC6A20/SLC7A10	3
GO:0042430	BP	GO:0042430	indole-containing compound metabolic process	24/18866	0.00168808	RNF180/TDO2	2
GO:0046942	BP	GO:0046942	carboxylic acid transport	350/18866	0.00190096	PPFIA2/PDPN/SLC6A20/PLA2G5/SLC7A10	5
GO:0015849	BP	GO:0015849	organic acid transport	353/18866	0.00197309	PPFIA2/PDPN/SLC6A20/PLA2G5/SLC7A10	5
GO:0018904	BP	GO:0018904	ether metabolic process	26/18866	0.00198134	PLA2G5/AGMO	2
GO:0032009	CC	GO:0032009	early phagosome	13/19559	0.000510487	TLR7/PLA2G5	2
GO:0019956	MF	GO:0019956	chemokine binding	33/18352	0.00322235	PDPN/CX3CR1	2
GO:0015175	MF	GO:0015175	neutral amino acid transmembrane transporter activity	34/18352	0.00341818	SLC6A20/SLC7A10	2
GO:0015179	MF	GO:0015179	L-amino acid transmembrane transporter activity	59/18352	0.0100103	SLC6A20/SLC7A10	2
GO:0015171	MF	GO:0015171	amino acid transmembrane transporter activity	82/18352	0.0187201	SLC6A20/SLC7A10	2
GO:0005539	MF	GO:0005539	glycosaminoglycan binding	232/18352	0.0214989	SELL/PLA2G5/EPYC	3
GO:0004679	MF	GO:0004679	AMP-activated protein kinase activity	10/18352	0.0253233	PRKAG3	1
GO:0008603	MF	GO:0008603	cAMP-dependent protein kinase regulator activity	10/18352	0.0253233	PKIB	1
GO:0015651	MF	GO:0015651	quaternary ammonium group transmembrane transporter activity	10/18352	0.0253233	SLC6A20	1
GO:0004497	MF	GO:0004497	monooxygenase activity	101/18352	0.0276078	CYP39A1/AGMO	2
GO:0035197	MF	GO:0035197	siRNA binding	11/18352	0.0278208	TLR7	1
GO:0008144	MF	GO:0008144	drug binding	104/18352	0.0291397	CNR1/TLR7	2
GO:0004222	MF	GO:0004222	metalloendopeptidase activity	108/18352	0.0312341	TRABD2A/ADAM23	2
GO:0030548	MF	GO:0030548	acetylcholine receptor regulator activity	13/18352	0.0327971	LYPD6B	1
GO:0031005	MF	GO:0031005	filamin binding	13/18352	0.0327971	RFLNA	1
GO:0070700	MF	GO:0070700	BMP receptor binding	13/18352	0.0327971	BMP3	1
GO:0099602	MF	GO:0099602	neurotransmitter receptor regulator activity	13/18352	0.0327971	LYPD6B	1
GO:0016208	MF	GO:0016208	AMP binding	14/18352	0.0352759	PRKAG3	1
GO:0005283	MF	GO:0005283	amino acid:sodium symporter activity	15/18352	0.0377485	SLC6A20	1
GO:0070492	MF	GO:0070492	oligosaccharide binding	15/18352	0.0377485	SELL	1
GO:0047498	MF	GO:0047498	calcium-dependent phospholipase A2 activity	16/18352	0.0402148	PLA2G5	1
GO:0098918	MF	GO:0098918	structural constituent of synapse	18/18352	0.045129	PPFIA2	1
GO:0019955	MF	GO:0019955	cytokine binding	135/18352	0.0468233	PDPN/CX3CR1	2
GO:0005416	MF	GO:0005416	amino acid:cation symporter activity	19/18352	0.0475769	SLC6A20	1
GO:0008409	MF	GO:0008409	5'-3' exonuclease activity	19/18352	0.0475769	PLD4	1
GO:0020037	MF	GO:0020037	heme binding	138/18352	0.0487013	CYP39A1/TDO2	2

## Sheet: KEGG
	ID	Description	BgRatio	pvalue	geneID	Count
hsa00565	hsa00565	Ether lipid metabolism	49/8108	0.00514663	122618/5322	2
hsa04080	hsa04080	Neuroactive ligand-receptor interaction	341/8108	0.00588706	1268/3274/3001/255061	4
hsa00564	hsa00564	Glycerophospholipid metabolism	98/8108	0.019508	122618/5322	2
hsa04060	hsa04060	Cytokine-cytokine receptor interaction	295/8108	0.0259412	27242/651/1524	3
hsa00120	hsa00120	Primary bile acid biosynthesis	17/8108	0.0371136	51302	1
hsa00770	hsa00770	Pantothenate and CoA biosynthesis	22/8108	0.0477793	8876	1
