# Supplementary material for: SELPLG Expression Was Potentially Correlated With Metastasis and Prognosis of Osteosarcoma
Source: Pathol Oncol Res. 2022 Jan 26;28:1610047. doi: 10.3389/pore.2022.1610047 (PMC8825369; doi:10.3389/pore.2022.1610047)
Supplement: Supplementary file 3 [file Table1.XLSX]

## Sheet: GSE21257
Table S1. Clinical information of patients in GSE21257 and GSE16091.
ID_REF	!Sample_characteristics_ch1	!Sample_characteristics_ch1	!Sample_characteristics_ch1	!Sample_characteristics_ch1	!Sample_characteristics_ch1	!Sample_characteristics_ch1	!Sample_characteristics_ch1
GSM530667	age: 174 months	gender: M	histological subtype: Giant cell rich	tumor location: Left distal femur	huvos grade: 4	group: Metastases present at diagnosis	status: Deceased after 27 months.
GSM530899	age: 162 months	gender: M	histological subtype: Osteoblastic	tumor location: Left proximal humerus	huvos grade: 2	group: Metastases at 16 months after diagnosis of the primary tumor	status: Deceased at 21 months after diagnosis of the primary tumor
GSM531283	age: 170 months	gender: M	histological subtype: Osteoblastic	tumor location: Left distal femur	huvos grade: 3	group: Metastases present at diagnosis	status: Alive at 46 months after diagnosis of the primary tumor
GSM531284	age: 133 months	gender: F	histological subtype: Fibroblastic	tumor location: Left distal femur	huvos grade: 1	group: Metastases at 10 months after diagnosis of the primary tumor	status: Alive at 28 months after diagnosis of the primary tumor
GSM531285	age: 81 months	gender: F	histological subtype: Osteoblastic	tumor location: Humerus	huvos grade: 1	group: Metastases at 5 months after diagnosis of the primary tumor	status: Deceased at 11 months after diagnosis of the primary tumor
GSM531286	age: 144 months	gender: M	histological subtype: Chondroblastic	tumor location: Tibia	huvos grade: 2	group: Metastases at 30 months after diagnosis of the primary tumor	status: Alive at 37 months after diagnosis of the primary tumor
GSM531287	age: 180 months	gender: M	histological subtype: Sclerosing	tumor location: Left distal femur	huvos grade: 3	group: Metastases present at diagnosis	status: Alive at 45 months after diagnosis of the primary tumor
GSM531288	age: 180 months	gender: M	histological subtype: Chondroblastic	tumor location: Right proximal tibia	huvos grade: 2	group: Metastases present at diagnosis	status: Deceased at 13 months after diagnosis of the primary tumor
GSM531289	age: 204 months	gender: F	histological subtype: Osteoblastic	tumor location: Left femur	huvos grade: 1	group: Metastases at 9 months after diagnosis of the primary tumor	status: Deceased at 33 months after diagnosis of the primary tumor
GSM531290	age: 181 months	gender: M	histological subtype: Sclerosing	tumor location: Right proximal tibia	huvos grade: 1	group: Metastases at 25 months after diagnosis of the primary tumor	status: Alive at 25 months after diagnosis of the primary tumor
GSM531291	age: 948 months	gender: M	histological subtype: Osteoblastic	tumor location: Humerus	huvos grade: Unknown	group: Metastases at 12 months after diagnosis of the primary tumor	status: Deceased at 18 months after diagnosis of the primary tumor
GSM531292	age: 200 months	gender: M	histological subtype: Osteoblastic	tumor location: Right proximal femur	huvos grade: 1	group: Metastases present at diagnosis	status: Deceased at 30 months after diagnosis of the primary tumor
GSM531293	age: 205 months	gender: M	histological subtype: Chondroblastic	tumor location: Left distal femur	huvos grade: 3	group: Metastases at 9 months after diagnosis of the primary tumor	status: Deceased at 35 months after diagnosis of the primary tumor
GSM531294	age: 129 months	gender: F	histological subtype: Chondroblastic	tumor location: Left distal femur	huvos grade: Unknown	group: Metastases present at diagnosis	status: Deceased at 4 months after diagnosis of the primary tumor
GSM531295	age: 183 months	gender: M	histological subtype: Osteoblastic	tumor location: Distal femur	huvos grade: 2	group: Metastases present at diagnosis	status: Deceased at 27 months after diagnosis of the primary tumor
GSM531296	age: 220 months	gender: M	histological subtype: Osteoblastic	tumor location: Right proximal tibia	huvos grade: 4	group: Metastases present at diagnosis	status: Alive at 26 months after diagnosis of the primary tumor
GSM531297	age: 385 months	gender: M	histological subtype: Possibly chondromyxoid fibroma like	tumor location: Right humerus	huvos grade: 1	group: Metastases at 10 months after diagnosis of the primary tumor	status: Deceased at 18 months after diagnosis of the primary tumor
GSM531298	age: 468 months	gender: F	histological subtype: Fibroblastic	tumor location: Unknown	huvos grade: Unknown	group: Metastases at 36 months after diagnosis of the primary tumor	status: Deceased at 189 months after diagnosis of the primary tumor
GSM531299	age: 264 months	gender: M	histological subtype: Osteoblastic	tumor location: Femur	huvos grade: 1	group: Metastases at 10 months after diagnosis of the primary tumor	status: Alive at 36 months after diagnosis of the primary tumor
GSM531300	age: 228 months	gender: M	histological subtype: Osteoblastic	tumor location: Femur	huvos grade: 3	group: Metastases at 24 months after diagnosis of the primary tumor	status: Alive at 123 months after diagnosis of the primary tumor
GSM531301	age: 144 months	gender: F	histological subtype: Osteoblastic	tumor location: Femur	huvos grade: 3	group: Metastases at 44 months after diagnosis of the primary tumor	status: Deceased at 110 months after diagnosis of the primary tumor
GSM531302	age: 204 months	gender: F	histological subtype: Fibroblastic	tumor location: Humerus	huvos grade: 2	group: No metastases	status: Alive at 63 months after diagnosis of the primary tumor
GSM531303	age: 264 months	gender: M	histological subtype: Fibroblastic	tumor location: Humerus	huvos grade: 1	group: No metastases	status: Alive at 60 months after diagnosis of the primary tumor
GSM531304	age: 696 months	gender: F	histological subtype: Telangiectatic	tumor location: Tibia	huvos grade: Unknown	group: No metastases	status: Alive at 60 months after diagnosis of the primary tumor
GSM531305	age: 336 months	gender: M	histological subtype: Fibroblastic	tumor location: Femur	huvos grade: 3	group: No metastases	status: Alive at 60 months after diagnosis of the primary tumor
GSM531306	age: 200 months	gender: M	histological subtype: Osteoblastic	tumor location: Left proximal tibia	huvos grade: 1	group: Metastases at 6 months after diagnosis of the primary tumor	status: Deceased at 10 months after diagnosis of the primary tumor
GSM531307	age: 223 months	gender: M	histological subtype: Chondroblastic	tumor location: Left proximal tibia	huvos grade: 3	group: Metastases at 21 months after diagnosis of the primary tumor	status: Deceased at 39 months after diagnosis of the primary tumor
GSM531308	age: 177 months	gender: M	histological subtype: Osteoblastic	tumor location: Left distal femur	huvos grade: 4	group: Metastases present at diagnosis	status: Alive at 95 months after diagnosis of the primary tumor
GSM531309	age: 212 months	gender: F	histological subtype: Osteoblastic	tumor location: Right distal femur	huvos grade: 2	group: Metastases at 17 months after diagnosis of the primary tumor	status: Deceased at 83 months after diagnosis of the primary tumor
GSM531310	age: 216 months	gender: M	histological subtype: Osteoblastic	tumor location: Left distal femur	huvos grade: 3	group: No metastases	status: Alive at 246 months after diagnosis of the primary tumor
GSM531311	age: 200 months	gender: M	histological subtype: Telangiectatic	tumor location: Right distal femur	huvos grade: 1	group: Metastases present at diagnosis	status: Deceased at 25 months after diagnosis of the primary tumor
GSM531312	age: 164 months	gender: F	histological subtype: Telangiectatic	tumor location: Right proximal tibia	huvos grade: 1	group: Metastases at 18 months after diagnosis of the primary tumor	status: Deceased at 40 months after diagnosis of the primary tumor
GSM531313	age: 175 months	gender: M	histological subtype: Osteoblastic	tumor location: Right distal tibia	huvos grade: 2	group: No metastases	status: Alive at 143 months after diagnosis of the primary tumor
GSM531314	age: 200 months	gender: M	histological subtype: Osteoblastic	tumor location: Left proximal humerus	huvos grade: Unknown	group: Metastases present at diagnosis	status: Deceased at 11 months after diagnosis of the primary tumor
GSM531319	age: 101 months	gender: M	histological subtype: Osteoblastic	tumor location: Diaphysis of left femur	huvos grade: 1	group: No metastases	status: Alive at 105 months after diagnosis of the primary tumor
GSM531320	age: 136 months	gender: M	histological subtype: Osteoblastic	tumor location: Left proximal tibia	huvos grade: 3	group: No metastases	status: Alive at 78 months after diagnosis of the primary tumor
GSM531321	age: 487 months	gender: F	histological subtype: Anaplastic	tumor location: Left proximal femur	huvos grade: 2	group: No metastases	status: Alive at 97 months after diagnosis of the primary tumor
GSM531322	age: 198 months	gender: M	histological subtype: Osteoblastic	tumor location: Left proximal tibia	huvos grade: 3	group: Metastases at 10 months after diagnosis of the primary tumor	status: Deceased at 33 months after diagnosis of the primary tumor
GSM531323	age: 137 months	gender: F	histological subtype: Osteoblastic	tumor location: Left proximal tibia	huvos grade: 2	group: No metastases	status: Alive at 77 months after diagnosis of the primary tumor
GSM531324	age: 304 months	gender: M	histological subtype: Osteoblastic	tumor location: Left proximal tibia	huvos grade: 2	group: Metastases at 27 months after diagnosis of the primary tumor	status: Deceased at 47 months after diagnosis of the primary tumor
GSM531325	age: 229 months	gender: F	histological subtype: Chondroblastic	tumor location: Right proximal humerus	huvos grade: 2	group: No metastases	status: Alive at 120 months after diagnosis of the primary tumor
GSM531326	age: 242 months	gender: F	histological subtype: Osteoblastic	tumor location: Right distal femur	huvos grade: 3	group: No metastases	status: Alive at 91 months after diagnosis of the primary tumor
GSM531327	age: 165 months	gender: M	histological subtype: Osteoblastic	tumor location: Left distal femur	huvos grade: 2	group: Metastases present at diagnosis	status: Deceased at 29 months after diagnosis of the primary tumor
GSM531328	age: 218 months	gender: M	histological subtype: Osteoblastic	tumor location: Left proximal fibula	huvos grade: 2	group: Metastases at 24 months after diagnosis of the primary tumor	status: Alive at 32 months after diagnosis of the primary tumor
GSM531329	age: 96 months	gender: M	histological subtype: Osteoblastic	tumor location: Left distal femur	huvos grade: 2	group: Metastases present at diagnosis	status: Alive at 31 months after diagnosis of the primary tumor
GSM531330	age: 128 months	gender: F	histological subtype: Osteoblastic	tumor location: Right distal femur	huvos grade: 1	group: Metastases present at diagnosis	status: Deceased at 25 months after diagnosis of the primary tumor
GSM531331	age: 217 months	gender: M	histological subtype: Osteoblastic	tumor location: Left distal femur	huvos grade: 2	group: No metastases	status: Alive at 219 months after diagnosis of the primary tumor
GSM531332	age: 192 months	gender: F	histological subtype: Osteoblastic	tumor location: Right proximal tibia	huvos grade: 2	group: No metastases	status: Alive at 193 months after diagnosis of the primary tumor
GSM531333	age: 111 months	gender: F	histological subtype: Pleomorphic	tumor location: Right distal femur	huvos grade: 4	group: No metastases	status: Alive at 184 months after diagnosis of the primary tumor
GSM531334	age: 37 months	gender: F	histological subtype: Osteoblastic	tumor location: Left proximal tibia	huvos grade: 4	group: No metastases	status: Alive at 194 months after diagnosis of the primary tumor
GSM531335	age: 244 months	gender: F	histological subtype: Anaplastic	tumor location: Right distal femur	huvos grade: 3	group: No metastases	status: Alive at 94 months after diagnosis of the primary tumor
GSM531351	age: 217 months	gender: M	histological subtype: Osteoblastic	tumor location: Right proximal fibula	huvos grade: 3	group: No metastases	status: Alive at 87 months after diagnosis of the primary tumor
GSM531352	age: 192 months	gender: M	histological subtype: Osteoblastic	tumor location: Femur	huvos grade: Unknown	group: No metastases	status: Alive at 60 months after diagnosis of the primary tumor

## Sheet: GSE16091
!Sample_geo_accession	!Sample_characteristics_ch1	!Sample_characteristics_ch1	!Sample_extract_protocol_ch1	!Sample_description
GSM402718	alive-or-dead: D	days-followup: 2065	Per manufacturer's recommendation for trizol extraction	Human Osteosarcoma; AliveOrDead: D; DaysFollowUp: 2065
GSM402719	alive-or-dead: A	days-followup: 2903	Per manufacturer's recommendation for trizol extraction	Human Osteosarcoma; AliveOrDead: A; DaysFollowUp: 2903
GSM402720	alive-or-dead: D	days-followup: 625	Per manufacturer's recommendation for trizol extraction	Human Osteosarcoma; AliveOrDead: D; DaysFollowUp: 625
GSM402721	alive-or-dead: A	days-followup: 3303	Per manufacturer's recommendation for trizol extraction	Human Osteosarcoma; AliveOrDead: A; DaysFollowUp: 3303
GSM402722	alive-or-dead: D	days-followup: 176	Per manufacturer's recommendation for trizol extraction	Human Osteosarcoma; AliveOrDead: D; DaysFollowUp: 176
GSM402723	alive-or-dead: D	days-followup: 483	Per manufacturer's recommendation for trizol extraction	Human Osteosarcoma; AliveOrDead: D; DaysFollowUp: 483
GSM402724	alive-or-dead: A	days-followup: 1758	Per manufacturer's recommendation for trizol extraction	Human Osteosarcoma; AliveOrDead: A; DaysFollowUp: 1758
GSM402725	alive-or-dead: D	days-followup: 1388	Per manufacturer's recommendation for trizol extraction	Human Osteosarcoma; AliveOrDead: D; DaysFollowUp: 1388
GSM402726	alive-or-dead: A	days-followup: 1686	Per manufacturer's recommendation for trizol extraction	Human Osteosarcoma; AliveOrDead: A; DaysFollowUp: 1686
GSM402727	alive-or-dead: D	days-followup: 1060	Per manufacturer's recommendation for trizol extraction	Human Osteosarcoma; AliveOrDead: D; DaysFollowUp: 1060
GSM402728	alive-or-dead: A	days-followup: 1024	Per manufacturer's recommendation for trizol extraction	Human Osteosarcoma; AliveOrDead: A; DaysFollowUp: 1024
GSM402729	alive-or-dead: A	days-followup: 1221	Per manufacturer's recommendation for trizol extraction	Human Osteosarcoma; AliveOrDead: A; DaysFollowUp: 1221
GSM402730	alive-or-dead: A	days-followup: 352	Per manufacturer's recommendation for trizol extraction	Human Osteosarcoma; AliveOrDead: A; DaysFollowUp: 352
GSM402731	alive-or-dead: D	days-followup: 386	Per manufacturer's recommendation for trizol extraction	Human Osteosarcoma; AliveOrDead: D; DaysFollowUp: 386
GSM402732	alive-or-dead: A	days-followup: 1669	Per manufacturer's recommendation for trizol extraction	Human Osteosarcoma; AliveOrDead: A; DaysFollowUp: 1669
GSM402733	alive-or-dead: A	days-followup: 927	Per manufacturer's recommendation for trizol extraction	Human Osteosarcoma; AliveOrDead: A; DaysFollowUp: 927
GSM402734	alive-or-dead: A	days-followup: 1870	Per manufacturer's recommendation for trizol extraction	Human Osteosarcoma; AliveOrDead: A; DaysFollowUp: 1870
GSM402735	alive-or-dead: A	days-followup: 1436	Per manufacturer's recommendation for trizol extraction	Human Osteosarcoma; AliveOrDead: A; DaysFollowUp: 1436
GSM402736	alive-or-dead: A	days-followup: 3200	Per manufacturer's recommendation for trizol extraction	Human Osteosarcoma; AliveOrDead: A; DaysFollowUp: 3200
GSM402737	alive-or-dead: D	days-followup: 43	Per manufacturer's recommendation for trizol extraction	Human Osteosarcoma; AliveOrDead: D; DaysFollowUp: 43
GSM402738	alive-or-dead: A	days-followup: 4158	Per manufacturer's recommendation for trizol extraction	Human Osteosarcoma; AliveOrDead: A; DaysFollowUp: 4158
GSM402739	alive-or-dead: A	days-followup: 3574	Per manufacturer's recommendation for trizol extraction	Human Osteosarcoma; AliveOrDead: A; DaysFollowUp: 3574
GSM402740	alive-or-dead: D	days-followup: 205	Per manufacturer's recommendation for trizol extraction	Human Osteosarcoma; AliveOrDead: D; DaysFollowUp: 205
GSM402741	alive-or-dead: A	days-followup: 2835	Per manufacturer's recommendation for trizol extraction	Human Osteosarcoma; AliveOrDead: A; DaysFollowUp: 2835
GSM402742	alive-or-dead: D	days-followup: 25	Per manufacturer's recommendation for trizol extraction	Human Osteosarcoma; AliveOrDead: D; DaysFollowUp: 25
GSM402743	alive-or-dead: D	days-followup: 225	Per manufacturer's recommendation for trizol extraction	Human Osteosarcoma; AliveOrDead: D; DaysFollowUp: 225
GSM402744	alive-or-dead: D	days-followup: 1008	Per manufacturer's recommendation for trizol extraction	Human Osteosarcoma; AliveOrDead: D; DaysFollowUp: 1008
GSM402745	alive-or-dead: A	days-followup: 4747	Per manufacturer's recommendation for trizol extraction	Human Osteosarcoma; AliveOrDead: A; DaysFollowUp: 4747
GSM402746	alive-or-dead: A	days-followup: 4577	Per manufacturer's recommendation for trizol extraction	Human Osteosarcoma; AliveOrDead: A; DaysFollowUp: 4577
GSM402747	alive-or-dead: D	days-followup: 3753	Per manufacturer's recommendation for trizol extraction	Human Osteosarcoma; AliveOrDead: D; DaysFollowUp: 3753
GSM402748	alive-or-dead: D	days-followup: 703	Per manufacturer's recommendation for trizol extraction	Human Osteosarcoma; AliveOrDead: D; DaysFollowUp: 703
GSM402749	alive-or-dead: A	days-followup: 4836	Per manufacturer's recommendation for trizol extraction	Human Osteosarcoma; AliveOrDead: A; DaysFollowUp: 4836
GSM402750	alive-or-dead: D	days-followup: 1206	Per manufacturer's recommendation for trizol extraction	Human Osteosarcoma; AliveOrDead: D; DaysFollowUp: 1206
GSM402751	alive-or-dead: A	days-followup: 4537	Per manufacturer's recommendation for trizol extraction	Human Osteosarcoma; AliveOrDead: A; DaysFollowUp: 4537
